# Supplementary material for: Phospholipid-Coated Fe3O4 Nanoparticles Enable Rapid Screening of Putative Antimicrobial Peptides from Clanis bilineata tsingtauica Hemolymph
Source: Antibiotics (Basel). 2026 Jul 18;15(7):702. doi: 10.3390/antibiotics15070702 (PMC13403957; doi:10.3390/antibiotics15070702)
Supplement: Supplementary file 1 [file antibiotics-15-00702-s001.zip]

Archive with 1 entries (1 files):
- antibiotics-4426389-supplementary.pdf
